# Supplementary material for: Changes in the Protein Profile of Saliva from People with Obesity Treated with Bariatric Surgery and Physical Exercise
Source: Int J Mol Sci. 2025 Jun 12;26(12):5622. doi: 10.3390/ijms26125622 (PMC12193444; doi:10.3390/ijms26125622)
Supplement: Supplementary file 1 [file ijms-26-05622-s001.zip]

Archive with 1 entries (1 files):
- ijms-3642822-Supplementary Material.pdf
